# Supplementary material for: Chemical Characterization of Different Extracts of Justicia secunda Vahl and Determination of Their Anti-Oxidant, Anti-Enzymatic, Anti-Viral, and Cytotoxic Properties
Source: Antioxidants (Basel). 2023 Feb 17;12(2):509. doi: 10.3390/antiox12020509 (PMC9952096; doi:10.3390/antiox12020509)
Supplement: Supplementary file 1 [file antioxidants-12-00509-s001.zip]

Archive with 1 entries (1 files):
- antioxidants-2211633-supplementary.pdf
